# Supplementary material for: Antimicrobial Effect and the Mechanism of Diallyl Trisulfide against Campylobacter jejuni
Source: Antibiotics (Basel). 2021 Mar 2;10(3):246. doi: 10.3390/antibiotics10030246 (PMC7999961; doi:10.3390/antibiotics10030246)
Supplement: Supplementary file 1 [file antibiotics-10-00246-s001.zip]

Archive with 1 entries (1 files):
- antibiotics-1119859-supplementary.xlsx
