# Supplementary material for: Antimicrobial Effect and the Mechanism of Diallyl Trisulfide against Campylobacter jejuni
Source: Antibiotics (Basel). 2021 Mar 2;10(3):246. doi: 10.3390/antibiotics10030246 (PMC7999961; doi:10.3390/antibiotics10030246)
Supplement: Supplementary file 1 [file antibiotics-10-00246-s001.zip › antibiotics-1119859-supplementary.xlsx]

## Sheet: Table S1
Table S1. Strains and plasmids used in this study
Strain or plasmid Info.		Description	Resistance	Source or reference
C. jejuni strains	81-176	Wild-type		National Collection of Type Cultures (NCTC)
	flhF-Kan mutant	flhF::aph	Kanamycin resistant	This study
E.coli competent cell	DH5α	Cloning host		TaKaRa
Plasmids	pMD-20T(simple)	Cloning and suicide vector	Ampcillin resistant	TaKaRa

## Sheet: Table S2
Table S2. Primers used in this study
Primers	Sequence (5’-3’)	Target gene/fragment
RS07990-pMD20T-upstream-F	tgcctgcaggtcgactctagaTTAAATATTTATTTTGATATTGACACCAAA	The upstream fragment of RS07990
RS07990-pMD20T-upstream-R	gtcttagcattatcTTCACCTTTCAAATTTTCACACACA
RS07990-pMD20T-kanr-F	ggtgaaGATAATGCTAAGACAATCACTAAAGAACTT	Kanamycin resistance cassette of RS07990
RS07990-pMD20T-kanr-R	aggttttttttCGCTTATCAATATATCTATAGAATGGGC
RS07990-pMD20T-downstream-F	tgataagcgAAAAAAAACCTTTTAATCTTAAGCATTT -	The downstream fragment of RS07990
RS07990-pMD20T-downstream-R	acggccagtgaattcgagctcTATGAGCTTTATGGATATTTTATAGGAGATA
RS07815-pMD20T-upstream-F	agaggatctactagtcatatgACCCAACAAAGCAAGTAAAGTTAATT	The upstream fragment of RS07815
RS07815-pMD20T-upstream-R	TAGCATTATCCATTTTTCTCCAAAAATATACTTATAGATTTT
RS07815-pMD20T-kanr-F	GAGAAAAATGGATAATGCTAAGACAATCACTAAAGAACTT	Kanamycin resistance cassette of RS07815
RS07815-pMD20T-kanr-R	TTTGGTAGTTCGCTTATCAATATATCTATAGAATGGGC
RS07815-pMD20T-downstream-F	TTGATAAGCGAACTACCAAAAAATGAAGGTTTAAATATAGT	The downstream fragment of RS07815
RS07815-pMD20T-downstream-R	acggccagtgaattcgagctcAGTGTGGAAAATTTAAAGAAGCTTTTC
RS07825-pMD20T-upstream-F	agaggatctactagtcatatgGAACAAAAGAGGTAAAATTGTGATTTAAA	The upstream fragment of RS07825
RS07815-pMD20T-upstream-R	TAGCATTATCTTTGTTTTTCTCAGTAAGAATCTGAAAA
RS07825-pMD20T-kanr-F	GAAAAACAAAGATAATGCTAAGACAATCACTAAAGAACTT	Kanamycin resistance cassette of RS07825
RS07825-pMD20T-kanr-R	TTGATAAGCGCGCTTATCAATATATCTATAGAATGGGC
RS07825-pMD20T-downstream-F	TTGATAAGCGAAATTATAATTTTATAAAAACTACACTCTCTTATCTAC	The downstream fragment of RS07825
RS07825-pMD20T-downstream-R	acggccagtgaattcgagctcTCTTGTGCTAACTACGAGCAAGAAC
RS06500-pMD20T-upstream-F	agaggatctactagtcatatgAAAACAAGGCGATTATAAAAAAGCT	The upstream fragment of RS06500
RS06500-pMD20T-upstream-R	TAGCATTATCAATCTTTCCTTATAGTAATAATAATTATCAAAAAT
RS06500-pMD20T-kanr-F	AGGAAAGATTGATAATGCTAAGACAATCACTAAAGAACTT	Kanamycin resistance cassette of RS06500
RS06500-pMD20T-kanr-R	CGCTTATCAATATATCTATAGAATGGGC
RS06500-pMD20T-downstream-F	TATAGATATATTGATAAGCGAAAAAATGCTGATTTTAAGCTTTTTAA	The downstream fragment of RS06500
RS06500-pMD20T-downstream-R	acggccagtgaattcgagctcGAAAATCAAGGCTAAGATCTGAAATAAT
RS05850-pMD20T-upstream-F	agaggatctactagtcatatgCTTCATGCTATCTTAGATGATTTAGGG	The upstream fragment of RS05850
RS05850-pMD20T-upstream-R	TAGCATTATCATCTATATTTTAGAATTTTTCAAAGGTGC
RS05850-pMD20T-kanr-F	AAATATAGATGATAATGCTAAGACAATCACTAAAGAACTT	Kanamycin resistance cassette of RS05850
RS05850-pMD20T-kanr-R	GAGGAAACCACGCTTATCAATATATCTATAGAATGGGC
RS05850-pMD20T-downstream-F	TTGATAAGCGTGGTTTCCTCAAAAATTTTATTCTAAA	The downstream fragment of RS05850
RS05850-pMD20T-downstream-R	acggccagtgaattcgagctcATCGTCTTGAGGCTAATACTCCGA

## Sheet: Table S3
Table S3. Genes differentially expressed between DATS treated condition and the untreated condition
geneID	Wildtype-1.FPKM	Wildtype-2.FPKM	Wildtype-3.FPKM	DATS 16 μg/mL-1.FPKM	DATS 16 μg/mL-2.FPKM	DATS 16 μg/mL-3.FPKM	log2FoldChange	pvalue	Product
gene-CJJ81176_RS08245	173.79	78.68	28.3	10.46	7.48	8.5	-2.83726	1.68e-11	16S rRNA (adenine(1518)-N(6)/adenine(1519)-N(6))-dimethyltransferase RsmA
gene-CJJ81176_RS00805	64.65	63.61	13.41	15.34	10.53	10.31	-1.6154	0.000241919	16S rRNA (cytidine(1402)-2'-O)-methyltransferase
gene-CJJ81176_RS04225	882.51	492.41	557.09	281.43	249.07	202.95	-1.27459	5.9e-09	30S ribosomal protein S15
gene-CJJ81176_RS01780	14323.9	4552.06	8070.24	2895.71	2422.37	1575.71	-1.71597	1.46e-07	30S ribosomal protein S21
gene-CJJ81176_RS03465	1638.02	3117.54	3207.54	1237.73	1089.06	1067.18	-1.15887	0.000384538	3-deoxy-7-phosphoheptulonate synthase class II
gene-CJJ81176_RS08300	288.93	568.3	391.47	200.21	137.48	163.39	-1.22897	0.000123023	3-isopropylmalate dehydratase large subunit
gene-CJJ81176_RS01600	2685.02	590.71	956.47	2394.34	3908.27	3853.07	1.28275	0.000420512	4Fe-4S dicluster domain-containing protein
gene-CJJ81176_RS02185	623.41	368.15	277.51	130.73	104.46	88.89	-1.78079	8.92e-11	50S ribosomal protein L28
gene-CJJ81176_RS00810	296.92	139.07	183.96	70.06	50.67	53.44	-1.64575	1.64e-08	50S ribosomal protein L31
gene-CJJ81176_RS07610	685.52	724.46	258.06	265.83	244.37	168.85	-1.12475	0.00148698	50S ribosomal protein L36
gene-CJJ81176_RS05835	160.95	342.75	247.79	124.9	96.54	125.03	-1.04897	0.00127987	5-methyltetrahydropteroyltriglutamate--homocysteine S-methyltransferase
gene-CJJ81176_RS02475	242.51	216.11	183.13	411.37	502.32	696.7	1.32668	2.62e-09	AAA family ATPase
gene-CJJ81176_RS07735	130.38	164.34	83.02	1.38	0.19	0.68	-6.35663	1.06e-53	ABC transporter ATP-binding protein
gene-CJJ81176_RS00900	47.61	27.12	18.26	6.28	3.79	3.98	-2.39061	4.61e-11	ABC transporter ATP-binding protein
gene-CJJ81176_RS07990	281.77	754.39	259.99	80.68	76.49	60.82	-2.31538	1.77e-09	ABC transporter ATP-binding protein
gene-CJJ81176_RS06510	16.96	23.03	9.64	2.12	3.17	2.67	-2.25189	1.61e-07	ABC transporter ATP-binding protein
gene-CJJ81176_RS07980	225.24	325.36	175.23	47.56	36.37	32.65	-2.46266	3.53e-17	ABC transporter permease
gene-CJJ81176_RS06500	18.35	15.6	9.61	0.74	1.24	1.54	-3.08302	1.31e-13	ABC transporter permease
gene-CJJ81176_RS07740	734.24	1254.69	699.99	9.72	7.24	6.19	-6.36127	1.44e-85	ABC transporter substrate-binding protein
gene-CJJ81176_RS03750	1069.71	1262.02	1287.19	2504.09	3465.18	3921.3	1.39864	2.66e-08	AcfC family adhesin PEB2
gene-CJJ81176_RS01400	25.26	36.78	31.18	65.1	120.14	117.08	1.58592	3.73e-07	AcfC family glycoprotein adhesin PEB3
gene-CJJ81176_RS04380	124.85	177.39	108.22	61.14	48.84	40.59	-1.33364	1.61e-05	acyl-CoA thioesterase
gene-CJJ81176_RS02695	221.77	57.48	76.27	55.18	45.23	31.58	-1.15279	0.00185249	amidohydrolase
gene-CJJ81176_RS03180	129.52	158.42	164.94	286.95	320.28	346.47	1.04444	9.47e-06	aminopeptidase P family protein
gene-CJJ81176_RS00475	2896.38	1946.43	1472.12	5795.25	6562.78	5238.36	1.51691	4.56e-13	anaerobic C4-dicarboxylate transporter
gene-CJJ81176_RS00470	4328.06	2975.82	2366.14	10553	12723.9	11090.2	1.86208	4.54e-23	aspartate ammonia-lyase
gene-CJJ81176_RS05950	833.87	506.75	719.94	251.94	219.17	186.64	-1.5366	2.82e-12	bacteriohemerythrin
gene-CJJ81176_RS05525	21.83	11.26	9.71	7.5	5.14	4.24	-1.12348	0.0030789	beta-1%2C4-N-acetylgalactosaminyltransferase
gene-CJJ81176_RS07785	55.49	38.33	28.96	14.11	8.44	7.57	-1.81589	1.36e-08	bifunctional diaminohydroxyphosphoribosylaminopyrimidine deaminase/5-amino-6-(5-phosphoribosylamino)uracil reductase RibD
gene-CJJ81176_RS01065	25.88	49.17	40.85	19.12	14.92	13.04	-1.14462	0.00679806	boa domain protein
gene-CJJ81176_RS08570	2.52	0.87	0.92	5.29	12.65	8.01	2.03794	0.000144584	cag pathogenicity island protein
gene-CJJ81176_RS01150	244.67	179.4	196.69	92.21	97.26	103	-1.01379	5.13e-10	carbonic anhydrase
gene-CJJ81176_RS06675	276.82	2114.26	1813.98	103.96	102.48	115.75	-2.54108	1.61e-05	catalase
gene-CJJ81176_RS00125	28.54	37.68	44.2	15.82	7.78	15.19	-1.37155	0.000112817	cation:dicarboxylase symporter family transporter
gene-CJJ81176_RS01380	2655.2	5905.13	4446.92	1868.31	1681.77	1612.74	-1.24947	0.0001756	chemotaxis protein CheV
gene-CJJ81176_RS08730	1296.09	550.4	1101.57	229.69	270.66	307.11	-1.71577	1.56e-10	chromosome partitioning protein ParA
gene-CJJ81176_RS06680	68.77	154.58	186.52	10.22	4.13	8.81	-3.59287	1.32e-16	Cj1386 family hemin-binding protein
gene-CJJ81176_RS00055	342.85	97.94	158	284.48	460.55	499.38	1.08619	0.00117853	ComEA family DNA-binding protein
gene-CJJ81176_RS08500	29.24	22.14	34.25	62.8	103.82	54.78	1.27818	0.000321787	conjugal transfer protein TraC
gene-CJJ81176_RS08355	47.66	42.09	19.28	14.02	18.92	13.65	-1.05483	0.00351373	crossover junction endodeoxyribonuclease RuvC
gene-CJJ81176_RS09070	533.45	429.58	520.15	223.06	217.53	203.41	-1.13647	1.71e-09	c-type cytochrome
gene-CJJ81176_RS05750	951.58	880.04	832.48	1531.95	1871.29	1930.76	1.0176	6.49e-09	c-type cytochrome
gene-CJJ81176_RS00175	381.67	183.34	163.57	65.03	100.08	88.38	-1.36051	9.14e-08	cytochrome c
gene-CJJ81176_RS05975	849.32	960.6	901.93	1868.93	3226.17	3081.7	1.53613	2.07e-09	DegQ family serine endoprotease
gene-CJJ81176_RS00090	56.61	32.52	29.72	12.73	9.81	16.46	-1.31842	0.00171096	dihydroneopterin aldolase
gene-CJJ81176_RS00085	297.05	402.31	184.61	71.44	99.85	103.28	-1.56621	7.11e-08	disulfide bond formation protein B
gene-CJJ81176_RS08590	0.13	1.16	1.11	3.33	7.31	5.38	2.04851	0.000116993	DNA topoisomerase III
gene-CJJ81176_RS06650	949.49	645.3	612.29	1341.6	1931.03	2026.4	1.29419	4.06e-11	DsbA family protein
gene-CJJ81176_RS08655	7034.46	10471.1	6674.39	19148.2	21087.2	20992.7	1.29347	7.6e-07	DUF1738 domain-containing protein
gene-CJJ81176_RS07975	120.55	149.23	116.01	39.11	29.44	29.77	-1.86565	1.15e-13	DUF2318 domain-containing protein
gene-CJJ81176_RS06670	1018.63	248.47	789.12	3.4	6.18	5.06	-6.16115	2.84e-52	DUF2325 domain-containing protein
gene-CJJ81176_RS01290	38.65	64.03	11.64	8.39	7.05	10.43	-1.7383	0.000280935	DUF2393 domain-containing protein
gene-CJJ81176_RS02720	57.65	51.92	61.09	77.25	146.07	177.59	1.18243	5.39e-05	DUF2860 domain-containing protein
gene-CJJ81176_RS03490	196.94	119.24	155.86	310.35	456.63	503.73	1.43718	1.63e-10	DUF4149 domain-containing protein
gene-CJJ81176_RS06955	698.94	628.67	663.39	1238.02	1536.36	1637.57	1.15537	3.74e-10	dUTPase
gene-CJJ81176_RS07825	107.6	144.89	43.21	2.87	2.41	1.87	-4.6374	1.71e-28	energy transducer TonB
gene-CJJ81176_RS05850	829	555.44	691.18	340.56	289.87	287.96	-1.09168	5.94e-09	F0F1 ATP synthase subunit A
gene-CJJ81176_RS00550	689.69	353.19	302.78	228.65	164.08	169.57	-1.09761	2.3e-05	F0F1 ATP synthase subunit B
gene-CJJ81176_RS02130	212.37	99.03	58.8	453.03	582.2	402.1	1.94793	7.08e-10	FAD-binding protein
gene-CJJ81176_RS00910	2626.58	4928	3887.69	622.06	488.51	541.36	-2.61808	3.53e-17	Fe(3+) ABC transporter substrate-binding protein
gene-CJJ81176_RS03765	1918.83	1790.32	1337.45	3574.63	3915.5	3897.04	1.19821	2.05e-11	ferredoxin-type protein NapG
gene-CJJ81176_RS03320	195.01	330.1	422.8	1104.26	1123.61	1231.72	1.71681	1.06e-07	flagellar basal body L-ring protein FlgH
gene-CJJ81176_RS07010	211.55	396.95	517.88	1343.35	1345.95	1503.77	1.71793	5.7e-07	flagellar basal body P-ring protein FlgI
gene-CJJ81176_RS00260	207.29	359.21	506.09	1687.35	1804.71	2089.18	2.16342	2.79e-10	flagellar basal body rod modification protein
gene-CJJ81176_RS02555	286.51	219.41	477.63	1672.86	1722.73	1959.76	2.30258	4.54e-14	flagellar basal body rod protein FlgB
gene-CJJ81176_RS03375	335.7	855.24	986.21	2116.64	2110.62	2283.21	1.38929	0.000214635	flagellar basal-body rod protein FlgG
gene-CJJ81176_RS08350	339.34	810.21	591.37	2242.05	2670.61	2624.84	1.92366	1.69e-08	flagellar hook protein FlgE
gene-CJJ81176_RS07030	163.86	370.61	285.41	710.32	723.12	763.98	1.29856	7.92e-05	flagellar hook-associated protein FlgK
gene-CJJ81176_RS04235	184.51	391.22	317.45	680.29	756.44	739.09	1.17659	0.000246421	flagellar hook-associated protein FlgL
gene-CJJ81176_RS03370	311.26	484.79	793.42	1875.81	1878.32	2014.03	1.68243	1.31e-06	flagellar hook-basal body protein
gene-CJJ81176_RS00255	46.39	39.37	54.04	104.25	111.78	103.15	1.1832	4.49e-08	flagellar hook-length control protein FliK
gene-CJJ81176_RS07025	149.24	131.44	218.09	364.31	402.15	389.93	1.1712	9.82e-06	flagellar protein FlgN
gene-CJJ81176_RS06435	519.63	1292.17	1059	2466.42	2805.87	2801.72	1.33843	0.000133613	flagellin A
gene-CJJ81176_RS07965	611.04	1231.82	1126.11	214.49	185.01	157.61	-2.2508	1.01e-11	FTR1 family iron permease
gene-CJJ81176_RS07985	144.6	120.25	97.44	34.57	23.16	18.44	-2.08388	1.23e-14	FtsX-like permease family protein
gene-CJJ81176_RS01110	220.93	162.01	351.01	652	803.42	845.73	1.55914	2.32e-07	gamma carbonic anhydrase family protein
gene-CJJ81176_RS00195	2505.92	2595.17	6298.03	15420.7	10568.9	11957.5	1.55427	3.81e-05	gamma-glutamyltransferase
gene-CJJ81176_RS06900	174.94	151.15	91.7	47.87	58.31	51.16	-1.30174	5.32e-09	glycosyltransferase family 2 protein
gene-CJJ81176_RS05485	102.35	57.06	41.48	103.33	149.63	137.36	1.01078	7.46e-05	glycosyltransferase family 4 protein
gene-CJJ81176_RS00980	216.25	187.6	183.7	81.51	89.13	79.43	-1.16579	4.44e-11	GTP cyclohydrolase I FolE
gene-CJJ81176_RS07080	391.59	248.18	219.45	136.61	115.71	129.04	-1.06275	4.75e-08	HAD family hydrolase
gene-CJJ81176_RS08900	27.74	4.56	6.32	3.62	1.87	1.33	-1.74157	0.00141399	hemerythrin family non-heme iron protein
gene-CJJ81176_RS02140	238.87	97.15	71.88	683.34	840.51	659.76	2.39944	2.22e-15	heterodisulfide reductase subunit B
gene-CJJ81176_RS08335	308.01	703.72	844.87	113.59	60.96	70.17	-2.63311	1.67e-11	homoserine O-succinyltransferase
gene-CJJ81176_RS03620	332.57	128.98	150.11	76.98	95.31	97.89	-1.01583	0.000136957	HrcA family transcriptional regulator
gene-CJJ81176_RS07720	7086.92	7574.64	10265.1	425.14	306.87	308.21	-4.32555	1.08e-52	HugZ family heme oxygenase
gene-CJJ81176_RS08585	9.77	18.01	13.26	108.79	184.98	198.31	3.30685	2.67e-23	hypothetical protein
gene-CJJ81176_RS04980	44.11	24	41.08	177.07	178.06	249.79	2.40861	2.37e-19	hypothetical protein
gene-CJJ81176_RS07925	69.05	79.89	141.14	455.08	521.06	580.34	2.24936	1.45e-12	hypothetical protein
gene-CJJ81176_RS00645	69.02	94.43	149.26	478.92	498.52	520.87	2.08977	6.63e-11	hypothetical protein
gene-CJJ81176_RS03560	487.37	192.17	256.81	88.88	47.92	44.34	-2.09082	1.41e-10	hypothetical protein
gene-CJJ81176_RS03930	54	77.57	84.81	225.8	277.22	256.58	1.71745	3.27e-10	hypothetical protein
gene-CJJ81176_RS08575	2.88	3.82	1.59	13.75	17.82	21.83	2.41222	1.85e-09	hypothetical protein
gene-CJJ81176_RS00875	929.41	767.21	592.15	1274.14	5553.03	3961.52	2.05807	3.42e-08	hypothetical protein
gene-CJJ81176_RS03565	5.22	3.23	3.01	0.74	0.39	0.22	-2.5161	1.36e-07	hypothetical protein
gene-CJJ81176_RS05780	3297.02	4567.96	3678.39	1753.04	1240.4	1334.48	-1.32778	1.19e-06	hypothetical protein
gene-CJJ81176_RS07960	1052.16	638.87	1218.33	360.71	402.91	386.44	-1.24502	1.32e-06	hypothetical protein
gene-CJJ81176_RS01695	236.8	123.56	114.99	73.27	50.11	44.11	-1.32994	1.58e-06	hypothetical protein
gene-CJJ81176_RS06045	1092.33	1373.9	2778.4	7385.94	6024.02	5671.1	1.68052	3.43e-06	hypothetical protein
gene-CJJ81176_RS07015	52.79	131.52	110.48	315.35	329.32	370.34	1.60473	5.74e-06	hypothetical protein
gene-CJJ81176_RS02025	1211.61	1117.28	1401.52	688.74	508.73	482.22	-1.07395	1.35e-05	hypothetical protein
gene-CJJ81176_RS03345	9.54	5.82	2.3	0.38	0.8	1.02	-2.17996	4.31e-05	hypothetical protein
gene-CJJ81176_RS04135	159.36	257.08	222.71	356.94	556.85	633.36	1.1882	8.44e-05	hypothetical protein
gene-CJJ81176_RS08710	49.94	13.81	44.33	90.85	102.38	105.32	1.40007	0.000143026	hypothetical protein
gene-CJJ81176_RS08510	2.67	1.57	3.57	9.12	10.3	10.88	1.69858	0.000161078	hypothetical protein
gene-CJJ81176_RS07000	93.68	55.59	42.17	27.39	29.64	23.54	-1.09065	0.00028231	hypothetical protein
gene-CJJ81176_RS08125	374.11	166.15	447.85	604	871.75	640.41	1.06049	0.000966596	hypothetical protein
gene-CJJ81176_RS08820	68.5	22.31	55.02	97.09	100.29	111.73	1.07625	0.0014734	hypothetical protein
gene-CJJ81176_RS01010	2506.68	543.65	1157.91	3555.51	2911.09	2368.33	1.10813	0.00206001	hypothetical protein
gene-CJJ81176_RS01060	59.07	65.45	99.9	41.67	22.69	22.1	-1.21329	0.0027162	hypothetical protein
gene-CJJ81176_RS08515	1.86	1.72	0.41	4.55	6.3	4.15	1.52886	0.00380686	hypothetical protein
gene-CJJ81176_RS02530	76.04	14.9	39.71	78.27	105.01	94.61	1.08603	0.00532513	hypothetical protein
gene-CJJ81176_RS01915	197.82	6.36	38.92	4.31	8.02	10.1	-1.73995	0.00567802	hypothetical protein
gene-CJJ81176_RS08450	3.37	5.18	3.08	7.26	7.93	10.14	1.02886	0.00704365	hypothetical protein
gene-CJJ81176_RS00590	95.95	84.22	14.36	24.68	26.88	16.36	-1.20197	0.0082379	hypothetical protein
gene-CJJ81176_RS01810	89.86	1.6	14.43	8.22	5.02	2.01	-1.5945	0.00887423	hypothetical protein
gene-CJJ81176_RS08775	34.76	3.68	7.43	1.55	0.43	4.93	-1.57486	0.00952208	hypothetical protein
gene-CJJ81176_RS01175	8.5	1.31	9.6	17.72	21.95	13.4	1.25047	0.00954656	hypothetical protein
gene-CJJ81176_RS05795	92.74	38.89	67.39	125.25	157.94	124.93	1.06678	4.02e-05	inverse autotransporter beta-barrel domain-containing protein
gene-CJJ81176_RS07730	397.15	740.34	507.66	8.31	4.7	6.14	-5.92959	6.64e-70	iron ABC transporter permease
gene-CJJ81176_RS06505	11.01	1.76	2.73	0.57	0.8	1.36	-1.65568	0.00342627	iron ABC transporter permease
gene-CJJ81176_RS07970	7764.14	10839.3	11433.5	3240.41	2499.25	1897.88	-1.84437	1.85e-09	iron transporter
gene-CJJ81176_RS04985	905.78	928.81	1350.78	2641.8	2912.14	2692.65	1.31979	3.63e-07	lipoprotein
gene-CJJ81176_RS08275	12.39	1.45	3.75	0.29	0.49	0.87	-2.02226	0.000782305	LPS biosynthesis protein
gene-CJJ81176_RS04905	28.54	0.5	7.56	1.39	1.56	0.14	-1.90174	0.00229058	magnesium transporter CorA family protein
gene-CJJ81176_RS02980	72.57	45.49	23.81	20.07	23.06	17.92	-1.04325	0.000727808	MBOAT family protein
gene-CJJ81176_RS01195	42.09	10.67	22.28	6.29	9.86	13.09	-1.09767	0.00653604	MCP-domain signal transduction protein
gene-CJJ81176_RS00350	91.5	90.4	128.9	318.58	375.48	392.02	1.73955	1.35e-11	membrane protein
gene-CJJ81176_RS04795	151.81	9.21	47.59	1.72	1.45	2.05	-3.37035	6.57e-09	membrane protein
gene-CJJ81176_RS06535	337.74	51.97	116.22	495.92	429.89	429.6	1.4188	0.000360282	membrane protein
gene-CJJ81176_RS07040	327.19	152.8	337.99	143.08	122.75	102.73	-1.02898	0.000466937	membrane protein
gene-CJJ81176_RS00180	62.39	41.31	8.8	10.08	14.47	11.56	-1.31702	0.00219893	membrane protein
gene-CJJ81176_RS04670	72.14	53.13	20.12	15.64	17.08	23.01	-1.13453	0.00509993	membrane protein insertion efficiency factor YidD
gene-CJJ81176_RS01270	286.08	513.07	288.33	55.67	60.42	78.24	-2.33127	1.54e-14	methyl-accepting chemotaxis protein
gene-CJJ81176_RS05840	69.97	160.58	115.24	47.24	31.93	45.85	-1.35392	0.000147443	methylenetetrahydrofolate reductase [NAD(P)H]
gene-CJJ81176_RS03715	616.39	1463.9	1146.79	444.38	303.82	379.04	-1.40827	5.76e-05	MetQ/NlpA family ABC transporter substrate-binding protein
gene-CJJ81176_RS05830	171.72	475.71	496.35	149.34	121.11	158.24	-1.30892	0.000604192	MetQ/NlpA family ABC transporter substrate-binding protein
gene-CJJ81176_RS08110	29.8	15.78	25.99	30.97	59.81	67.05	1.11631	0.000345699	MFS transporter
gene-CJJ81176_RS08975	274.65	81.92	1007.02	87.18	73.25	68.05	-1.60059	0.00916516	MFS transporter
gene-CJJ81176_RS03630	724.93	987.83	608.78	1957.08	2435	3420.16	1.67344	4.27e-09	molecular chaperone DnaK
gene-CJJ81176_RS00660	53.54	80.16	36.43	18.66	29.71	16.41	-1.23252	0.00142838	molecular chaperone DnaK suppressor DksA
gene-CJJ81176_RS01440	31.73	31.91	13.51	10.39	7.16	14.78	-1.05175	0.00820604	molybdate ABC transporter permease subunit
gene-CJJ81176_RS07590	121.45	107.13	160.75	31.13	28.63	26	-2.06994	4.56e-16	multidrug ABC transporter permease/ATP-binding protein
gene-CJJ81176_RS05695	60.85	22.66	44.98	16.16	13.14	13.06	-1.36682	0.000319879	multidrug efflux SMR transporter
gene-CJJ81176_RS01670	21.82	24.14	19.12	33.28	44.68	65.76	1.09434	0.00058901	N-(5'-phosphoribosyl)anthranilate isomerase
gene-CJJ81176_RS06410	124.37	110.97	202.01	301.65	391.23	389.75	1.23941	1.76e-05	N-acetyl sugar amidotransferase
gene-CJJ81176_RS05170	221.06	276.83	172.54	294.81	581.97	603.31	1.0948	0.000202236	NAD(P)H-dependent oxidoreductase
gene-CJJ81176_RS03775	1342.33	784.14	682.71	2454.93	2721	2398.95	1.48303	4.67e-14	nitrate reductase cytochrome c-type subunit
gene-CJJ81176_RS08340	593.69	1379.07	1732.99	304.11	184.04	218.79	-2.16531	2.52e-08	O-acetylhomoserine aminocarboxypropyltransferase/cysteine synthase
gene-CJJ81176_RS05775	1800.92	1605.08	2306.84	1029.84	709.46	804	-1.08735	3.62e-05	PAS domain-containing protein
gene-CJJ81176_RS03760	4215.73	3802.56	3255.97	7565.85	8189.76	8105.86	1.10985	2.73e-12	periplasmic nitrate reductase subunit alpha
gene-CJJ81176_RS01545	422.88	60.28	374.96	61.16	57.94	45.28	-1.96055	1.02e-05	peroxide-responsive transcriptional repressor PerR
gene-CJJ81176_RS07065	51.02	31.56	9.74	13.75	9.96	13.62	-1.04022	0.0106833	pilus (MSHA type) biogenesis protein MshL
gene-CJJ81176_RS02035	4768.71	1687.69	2531.97	5287.82	6313.17	6128.88	1.03648	0.000123891	polyisoprenoid-binding protein
gene-CJJ81176_RS02945	301.41	238.72	346.92	615.34	603.5	586.53	1.02554	2.55e-06	polyphosphate kinase 2
gene-CJJ81176_RS01700	58.96	57.92	15.52	14.15	11.17	11.5	-1.57772	4.84e-05	Ppx/GppA family phosphatase
gene-CJJ81176_RS08550	2.33	2.15	1.98	8.03	9.78	12.22	2.01593	3.46e-07	P-type conjugative transfer protein VirB9
gene-CJJ81176_RS08560	0.83	2.18	0.95	6.1	4.83	4.39	1.57559	0.00148666	P-type DNA transfer ATPase VirB11
gene-CJJ81176_RS01370	1991.4	2972.5	2642.07	1412.78	1178.38	1021.49	-1.01179	0.000303286	purine-binding chemotaxis protein CheW
gene-CJJ81176_RS07955	493.32	313.13	732.26	1163.09	1670.41	1731.17	1.48154	2.08e-06	putative motility protein
gene-CJJ81176_RS00920	41.35	5.93	15.29	46.65	65.9	65.58	1.4597	0.000497655	putative transporter
gene-CJJ81176_RS08000	181.04	126.55	85.41	46.33	36.25	25.53	-1.67227	2.56e-08	redoxin domain-containing protein
gene-CJJ81176_RS08740	662.31	65.58	94.8	51.11	37.22	34.94	-1.66457	0.0051402	RepB family plasmid replication initiator protein
gene-CJJ81176_RS00050	22.25	19.19	9.37	23.83	44.98	57.42	1.24307	0.000978154	ribonuclease HII
gene-CJJ81176_RS00345	163.78	153.82	145.86	290.14	337.14	355.67	1.09964	3.11e-10	RNA polymerase sigma factor FliA
gene-CJJ81176_RS07005	47.96	27.86	12.23	10.16	10.95	11.97	-1.15694	0.00304712	RsmD family RNA methyltransferase
gene-CJJ81176_RS06515	139.63	309.65	139.84	74.32	89.29	90.71	-1.12485	0.000934403	siderophore ABC transporter substrate-binding protein
gene-CJJ81176_RS08520	5.82	9.54	5.39	28.87	39.03	38.44	2.13843	1.39e-08	single-stranded DNA-binding protein
gene-CJJ81176_RS02690	346.01	158.01	276.68	136.49	105.18	108.32	-1.03223	6.11e-05	SLC13 family permease
gene-CJJ81176_RS05820	2536.62	1582.98	2411.61	4209.51	5081.67	5508.49	1.19007	4.33e-08	S-ribosylhomocysteine lyase
gene-CJJ81176_RS02135	194.9	93.39	74.6	637.02	859.41	658.33	2.56107	1.47e-22	succinate dehydrogenase/fumarate reductase iron-sulfur subunit
gene-CJJ81176_RS01435	12.84	11.12	6.51	4	5.55	2.98	-1.09134	0.00621398	sulfate/molybdate ABC transporter ATP-binding protein
gene-CJJ81176_RS01650	237.26	160.84	345.78	91.4	51.07	60.48	-1.70419	3.28e-07	sulfite exporter TauE/SafE family protein
gene-CJJ81176_RS02145	299.35	137.31	241.05	436.2	540.88	597.38	1.23396	5.59e-07	thiaminase II
gene-CJJ81176_RS04160	227.43	66.88	151.23	280.97	382.45	399.56	1.2616	5.65e-05	thiol:disulfide interchange protein DsbA/DsbL
gene-CJJ81176_RS05660	54.1	25.84	34.91	13.54	16.19	12.87	-1.27799	7.8e-06	threonine/serine exporter ThrE family protein
gene-CJJ81176_RS05375	225.83	108.94	120.62	284.98	352.7	329.09	1.14384	1.15e-07	TlpA family protein disulfide reductase
gene-CJJ81176_RS07995	136.14	256.72	113.15	53.22	46.55	35.67	-1.73075	9.53e-07	TlpA family protein disulfide reductase
gene-CJJ81176_RS05865	616.53	307.17	707.87	1059.67	1181.8	1181.43	1.05376	0.000202848	TlpA family protein disulfide reductase
gene-CJJ81176_RS07820	77.75	1.3	27.68	0.46	0	0.27	-3.3674	5.78e-08	TonB system transport protein ExbD
gene-CJJ81176_RS07725	867.82	2531.9	1948.96	12.34	11.08	10.74	-6.59272	1.25e-68	TonB-dependent receptor
gene-CJJ81176_RS02165	765.88	1078.12	1218.34	45.19	33.16	32.81	-4.50088	1.04e-51	TonB-dependent receptor
gene-CJJ81176_RS07815	576.88	275.59	735.88	27.2	31.29	32.2	-3.79954	1.98e-31	TonB-system energizer ExbB
gene-CJJ81176_RS07605	410.34	408.45	212.59	152.21	128.57	141.79	-1.16686	1.94e-05	translation initiation factor IF-1
gene-CJJ81176_RS08555	2.11	2.92	0.8	8.03	12.99	11.48	2.17447	4.92e-07	TrbI/VirB10 family protein
gene-CJJ81176_RS05960	137.83	169.41	59.38	45.16	53.92	34.03	-1.21812	0.00586263	tRNA-Asn
gene-CJJ81176_RS02295	207.64	122.11	75.36	53.25	54.46	41.43	-1.20085	0.00233103	tRNA-Gly
gene-CJJ81176_RS08015	87.56	101.65	12.7	12.58	3.52	8.76	-2.02549	0.000481912	tRNA-Leu
gene-CJJ81176_RS02775	108.81	60.19	23.08	7.04	19.71	8.4	-1.75581	0.00124681	tRNA-Met
gene-CJJ81176_RS06245	39.38	52.8	5.26	9.26	1.95	1.38	-1.64388	0.00844658	tRNA-Met
gene-CJJ81176_RS06250	81.61	71.89	31.96	7.04	11.82	2.8	-2.28571	2.51e-05	tRNA-Phe
gene-CJJ81176_RS08270	48.55	34.65	21.47	2.03	1.7	1.21	-2.75593	2.66e-06	tRNA-Ser
gene-CJJ81176_RS06530	139.36	131.29	35.99	29.71	21.63	16.54	-1.72136	0.000400706	tRNA-Ser
gene-CJJ81176_RS07780	36.02	33.21	27.6	12.15	1.7	3.63	-1.74164	0.0022571	tRNA-Ser
gene-CJJ81176_RS03380	3100.06	3013.64	6087.06	1875.55	1481.19	1546.51	-1.21722	0.000247767	type I glutamate--ammonia ligase
gene-CJJ81176_RS08670	113.18	118.28	74.67	226.81	266.13	294.07	1.36269	4.21e-10	type IA DNA topoisomerase
gene-CJJ81176_RS08665	46.9	47.44	30.54	92.93	88.51	96.81	1.16828	1.04e-07	type IV secretion system protein
gene-CJJ81176_RS08530	4.82	7.06	3.19	17.06	22.19	21.23	1.85195	2.43e-07	type IV secretion system protein
gene-CJJ81176_RS08545	2.29	0.77	1.83	6.45	12.2	13.47	2.30861	1.17e-06	type IV secretion system protein
gene-CJJ81176_RS08535	0.83	4.83	2.03	10.35	13.19	17.88	1.9116	0.000139799	type IV secretion system protein
gene-CJJ81176_RS08565	1.06	0.84	0.74	3.74	5.21	4.87	2.15731	7.65e-08	type IV secretory system conjugative DNA transfer family protein
gene-CJJ81176_RS08650	85.02	49.63	25.39	101.46	120.48	121.79	1.14421	0.000102869	type IV secretory system conjugative DNA transfer family protein
gene-CJJ81176_RS05495	755.48	716.53	791.23	1256.32	1663.58	1671.25	1.0173	6.55e-07	UDP-glucose 4-epimerase GalE
gene-CJJ81176_RS05455	13.53	17.41	13.24	32.88	37.25	31.67	1.15065	0.000164406	UDP-N-acetylbacillosamine N-acetyltransferase
gene-CJJ81176_RS06305	438.59	548.69	774.37	1404.1	1402.34	1476.99	1.20685	2.86e-05	UDP-N-acetylglucosamine 4%2C6-dehydratase (inverting)
gene-CJJ81176_RS01035	175.89	104.46	147.87	266.73	377.6	367.71	1.25845	2.89e-09	undecaprenyl-diphosphate phosphatase
gene-CJJ81176_RS08505	4.68	4.08	2.24	6.82	10.76	8.72	1.2311	9.75e-05	VirB4 family type IV secretion/conjugal transfer ATPase
gene-CJJ81176_RS01705	145.11	105.88	92.16	42.03	37.14	34.58	-1.46242	2.65e-08	YfhL family 4Fe-4S dicluster ferredoxin
gene-CJJ81176_RS03480	640.81	679.86	536.81	295.41	194.02	208.32	-1.31547	7.67e-08	YggS family pyridoxal phosphate-dependent enzyme
gene-CJJ81176_RS01275	89.21	48.44	59	18.52	19.15	18.09	-1.68151	4.55e-13	zinc transporter ZupT
